# Supplementary material for: Chitosan-Based Materials Featuring Multiscale Anisotropy for Wider Tissue Engineering Applications
Source: Int J Mol Sci. 2022 May 10;23(10):5336. doi: 10.3390/ijms23105336 (PMC9140409; doi:10.3390/ijms23105336)
Supplement: Supplementary file 1 [file ijms-23-05336-s001.zip]

Archive with 1 entries (1 files):
- ijms-1703920-supplementary.pdf
